# Supplementary material for: The Effect of Training with Weightlifting Catching or Pulling Derivatives on Squat Jump and Countermovement Jump Force–Time Adaptations
Source: J Funct Morphol Kinesiol. 2020 May 1;5(2):28. doi: 10.3390/jfmk5020028 (PMC7739439; doi:10.3390/jfmk5020028)
Supplement: Supplementary file 1 [file jfmk-05-00028-s001.zip]

Archive with 1 entries (1 files):
- jfmk-777082-supplementary.xlsx
