# Supplementary material for: The Effect of Training with Weightlifting Catching or Pulling Derivatives on Squat Jump and Countermovement Jump Force–Time Adaptations
Source: J Funct Morphol Kinesiol. 2020 May 1;5(2):28. doi: 10.3390/jfmk5020028 (PMC7739439; doi:10.3390/jfmk5020028)
Supplement: Supplementary file 1 [file jfmk-05-00028-s001.zip › jfmk-777082-supplementary.xlsx]

## Sheet: CATCH
CATCH GROUP
n = 8
	SJ height			SJ propulsive mean force			SJ propulsion time			CMJ height			CMJ propulsive mean force			CMJ propulsion time
	Pre	Mid-test 1		Pre	Mid-test 1		Pre	Mid-test 1		Pre	Mid-test 1		Pre	Mid-test 1		Pre	Mid-test 1
Mean	33.5197	32.6811		16.6678	16.4615		401.187	418.125		34.3968	33.7483		19.8346	19.5897		258.312	262.812
SD	4.83267	3.7575		0.981484	1.02542		37.2261	45.7327		7.25826	5.52498		1.54681	1.08295		26.5974	21.5124
r-value	0.964			0.809			0.782			0.943			0.9			0.904
p-value	0			0.015			0.022			0			0.002			0.002
Hedge's g	-0.18			-0.19			0.38			-0.1			-0.17			0.18
	Mid-test 1	Mid-test 2		Mid-test 1	Mid-test 2		Mid-test 1	Mid-test 2		Mid-test 1	Mid-test 2		Mid-test 1	Mid-test 2		Mid-test 1	Mid-test 2
Mean	32.6811	32.8909		16.4615	16.8086		418.125	384.312		33.7483	33.9638		19.5897	19.4226		262.812	264.312
SD	3.7575	3.14599		1.02542	1.32079		45.7327	37.3821		5.52498	4.78058		1.08295	1.32457		21.5124	28.9037
r-value	0.913			0.82			0.953			0.942			0.889			0.819
p-value	0.002			0.013			0			0			0.003			0.013
Hedge's g	0.06			0.28			-0.77			0.04			-0.13			0.06
	Mid-test 2	Post		Mid-test 2	Post		Mid-test 2	Post		Mid-test 2	Post		Mid-test 2	Post		Mid-test 2	Post
Mean	32.8909	33.2251		16.8086	16.5347		384.312	398.25		33.9638	35.59		19.4226	19.6444		264.312	260.125
SD	3.14599	4.4996		1.32079	0.921347		37.3821	33.641		4.78058	3.79425		1.32457	1.00235		28.9037	22.5923
r-value	0.818			0.719			0.916			0.772			0.698			0.665
p-value	0.013			0.045			0.001			0.025			0.054			0.072
Hedge's g	0.08			-0.23			0.37			0.36			0.18			-0.15
	Pre	Post		Pre	Post		Pre	Post		Pre	Post		Pre	Post		Pre	Post
Mean	33.5197	33.2251		16.6678	16.5347		401.187	398.25		34.3968	35.59		19.8346	19.6444		258.312	260.125
SD	4.83267	4.4996		0.981484	0.921347		37.2261	33.641		7.25826	3.79425		1.54681	1.00235		26.5974	22.5923
r-value	0.765			0.728			0.692			0.668			0.771			0.859
p-value	0.027			0.041			0.057			0.07			0.025			0.006
Hedge's g	-0.06			-0.13			-0.08			0.19			-0.14			0.07

## Sheet: PULL
PULL GROUP
n = 9
	SJ height			SJ propulsive mean force			SJ propulsion time			CMJ height			CMJ propulsive mean force			CMJ propulsion time
	Pre	Mid-test 1		Pre	Mid-test 1		Pre	Mid-test 1		Pre	Mid-test 1		Pre	Mid-test 1		Pre	Mid-test 1
Mean	34.9776	36.1642		16.2789	17.295		422.667	393.333		35.0862	36.3284		20.3335	20.6855		248.611	246.944
SD	6.80069	4.72244		0.837067	0.657493		39.7327	23.7184		5.59356	5.23764		1.82974	2.07029		37.2146	36.8413
r-value	0.906			0.043			0.45			0.521			0.881			0.903
p-value	0.001			0.912			0.224			0.151			0.002			0.001
Hedge's g	0.19			1.29			-0.85			0.22			0.17			-0.04
	Mid-test 1	Mid-test 2		Mid-test 1	Mid-test 2		Mid-test 1	Mid-test 2		Mid-test 1	Mid-test 2		Mid-test 1	Mid-test 2		Mid-test 1	Mid-test 2
Mean	36.1642	36.3187		17.295	17.0599		393.333	386.778		36.3284	36.3519		20.6855	20.6251		246.944	247.056
SD	4.72244	6.52336		0.657493	0.831652		23.7184	26.9816		5.23764	5.08917		2.07029	2.04586		36.8413	38.5458
r-value	0.936			0.825			0.642			0.834			0.93			0.915
p-value	0			0.006			0.062			0.005			0			0.001
Hedge's g	0.03			-0.3			-0.25			0			0.03			0
	Mid-test 2	Post		Mid-test 2	Post		Mid-test 2	Post		Mid-test 2	Post		Mid-test 2	Post		Mid-test 2	Post
Mean	36.3187	35.7579		17.0599	16.6567		386.778	400.056		36.3519	38.3586		20.6251	21.0579		247.056	243.722
SD	6.52336	6.15655		0.831652	0.7762		26.9816	25.3518		5.08917	5.29005		2.04586	2.50125		38.5458	41.9524
r-value	0.955			0.761			0.933			0.766			0.984			0.951
p-value	0			0.017			0			0.016			0			0
Hedge's g	-0.08			-0.48			0.48			0.37			0.18			-0.08
	Pre	Post		Pre	Post		Pre	Post		Pre	Post		Pre	Post		Pre	Post
Mean	34.9776	35.7579		16.2789	16.6567		422.667	400.056		35.0862	38.3586		20.3335	21.0579		248.611	243.722
SD	6.80069	6.15655		0.837067	0.7762		39.7327	25.3518		5.59356	5.29005		1.82974	2.50125		37.2146	41.9524
r-value	0.939			0.359			0.582			0.656			0.94			0.951
p-value	0			0.342			0.1			0.055			0			0
Hedge's g	0.11			0.45			-0.65			0.57			0.31			-0.12

## Sheet: OL
OL GROUP
n = 8
	SJ height			SJ propulsive mean force			SJ propulsion time			CMJ height			CMJ propulsive mean force			CMJ propulsion time
	Pre	Mid-test 1		Pre	Mid-test 1		Pre	Mid-test 1		Pre	Mid-test 1		Pre	Mid-test 1		Pre	Mid-test 1
Mean	34.1666	37.1446		16.7889	16.8259		400.562	390.625		35.5429	37.7392		20.6476	20.423		235	249.125
SD	6.89958	7.26962		2.01386	1.46151		65.5125	32.8881		7.46866	6.2055		0.995462	2.16295		17.9085	36.1087
r-value	0.741			0.82			0.771			0.623			0.619			0.624
p-value	0.035			0.013			0.025			0.099			0.102			0.098
Hedge's g	0.4			0.02			-0.18			0.3			-0.13			0.47
	Mid-test 1	Mid-test 2		Mid-test 1	Mid-test 2		Mid-test 1	Mid-test 2		Mid-test 1	Mid-test 2		Mid-test 1	Mid-test 2		Mid-test 1	Mid-test 2
Mean	37.1446	35.671		16.8259	17.7982		390.625	363.812		37.7392	37.0999		20.423	20.6581		249.125	243.062
SD	7.26962	6.98845		1.46151	1.74161		32.8881	24.5516		6.2055	5.03273		2.16295	1.16996		36.1087	21.5679
r-value	0.916			0.661			0.816			0.915			0.707			0.895
p-value	0.001			0.075			0.013			0.001			0.05			0.003
Hedge's g	-0.2			0.57			-0.87			-0.11			0.13			-0.19
	Mid-test 2	Post		Mid-test 2	Post		Mid-test 2	Post		Mid-test 2	Post		Mid-test 2	Post		Mid-test 2	Post
Mean	35.671	36.753		17.7982	17.2445		363.812	366.375		37.0999	38.0548		20.6581	20.7986		243.062	242.625
SD	6.98845	6.94934		1.74161	1.20885		24.5516	27.0802		5.03273	5.96631		1.16996	1.54981		21.5679	37.1529
r-value	0.854			0.888			0.874			0.94			0.594			0.857
p-value	0.007			0.003			0.005			0.001			0.12			0.007
Hedge's g	0.15			-0.35			0.09			0.16			0.1			-0.01
	Pre	Post		Pre	Post		Pre	Post		Pre	Post		Pre	Post		Pre	Post
Mean	34.1666	36.753		16.7889	17.2445		400.562	366.375		35.5429	38.0548		20.6476	20.7986		235	242.625
SD	6.89958	6.94934		2.01386	1.20885		65.5125	27.0802		7.46866	5.96631		0.995462	1.54981		17.9085	37.1529
r-value	0.906			0.79			0.593			0.762			0.418			0.742
p-value	0.002			0.02			0.121			0.028			0.303			0.035
Hedge's g	0.35			0.26			-0.64			0.35			0.11			0.25
